# Supplementary material for: Discrete choice experiment data for street-level urban greening in Berlin
Source: Data Brief. 2019 Dec 18;28:105027. doi: 10.1016/j.dib.2019.105027 (PMC6956670; doi:10.1016/j.dib.2019.105027)
Supplement: Multimedia component 1 [file mmc1.xlsx]

## Sheet: Covatiate
Covariate Datasets: “Deutsch_potsdamer_covariates” ; “English_potsdamer_covariates”
Variable Name	Content/Corresponding Question	Description
RID	Unique Respondent ID
VERSION	Published version number, starting at 1
STATUS	status of normal, screen, timeout
	1	New respondent
	2	Invalid entry
	3	Pending
	4	Over quota on Segment Assignment
	5	Rejected
	6	Started
	7	Complete
	8	Screened out
	9	User initiated timeout
	10	System initiated timeout
	11	Bad parameters
	12	Survey closed
	13	System error
	14	Reentrant
	15	Active
	16	Over Quota at Start
	17	Manually Screened Out
HTTP_URL	Original Survey Link Address
SESSION	Internal survey session id
START	Clock time respondent started survey
DURATION	Duration, in seconds, a respondent spent in the survey
SRC	Invitation source
EXTID	Invitation ID
userfield1	User field userfield1
userfield2	User field userfield2
userfield3	User field userfield3
userfield4	User field userfield4
q17_1	I live in the neighbourhood
	1	not selected
	2	selected
q17_2	I work in the neighbourhood
	1	not selected
	2	selected
q17_3	I frequent the area (children attend school/kindergarten, go shopping or to lunch here, etc.)
	1	not selected
	2	selected
q17_4	None of the above
	1	not selected
	2	selected
q18_1	Walk
	1	Never
	2	Often
	3	Always
q18_2	Bike
	1	Never
	2	Often
	3	Always
q18_3	Public Transit
	1	Never
	2	Often
	3	Always
q18_4	Car or Carpool
	1	Never
	2	Often
	3	Always
q18_5	Other, i.e. scooter/moped
	1	Never
	2	Often
	3	Always
q19	Are you satisfied with the current number of trash bins and recycling bins found along Potsdamer Straße?
	1	Very satisfied
	2	Satisfied
	3	Somewhat satisfied
	4	Not satisfied
	5	Not sure
q31	Are you aware of the term ecosystem services?
	1	Yes
	2	No
q32	Are you aware of the term biodiversity?
	1	Yes
	2	No
q22_1	Eco-events
	1	not selected
	2	selected
q22_2	Educational programming
	1	not selected
	2	selected
q22_3	Would not participate
	1	not selected
	2	selected
q38	What other features do you think would help Potsdamer Straße become more green or eco-friendly?
voucher	expression:$RID
q134	Final comments?

## Sheet: Experiement
Experiment Datasets: “Deutsch_potsdamer_experiment_15”; “English_potsdamer_experiment_15”
Variable Name	Content/Corresponding Question	Description
RID	Unique Respondent ID
DESIGN_ROW	The absolute row number of the experimental design for the observation
SCENARIO	The Scenario number, starting from 1, from the absolute order the scenario was specificed in the survey
SEQ	The order in which the scenario was first shown to the respondent. Normally this will match the Scenario number, except where page randomisation or non sequential branching may be in place
pref1	Which would you choose?
	1	opt1
	2	opt2
	3	opt3
a1_x1	Green Facades
	1	None
	2	1 out of 10 buildings
	3	2 out of 10 buildings
a1_x2	Street Greening
	1	<abbr title="1 tree every 20m, no maintained vegetation and a few small planters.">Few trees and planters</abbr>
	2	<abbr title="Trees every 10m, few planters.">Mostly trees</abbr>
	3	<abbr title="Trees every 20m, many planters.">Mostly planters</abbr>
a1_x3	Green Initiatves
	1	<abbr title="irregular programs and events throughout the year.">Irregular</abbr>
	2	<abbr title="Eco-events once per year, monthly educational programming.">Occasionally</abbr>
	3	<abbr title="Eco-events once per season, weekly educational programming.">Often</abbr>
a1_x4	Yearly fee
	1	€12
	2	€30
	3	€60
	4	€120
	5	€240
	6	€360
a2_x1	Green Facades
	1	None
	2	1 out of 10 buildings
	3	2 out of 10 buildings
a2_x2	Street Greening
	1	<abbr title="1 tree every 20m, no maintained vegetation and a few small planters.">Few trees and planters</abbr>
	2	<abbr title="Trees every 10m, few planters.">Mostly trees</abbr>
	3	<abbr title="Trees every 20m, many planters.">Mostly planters</abbr>
a2_x3	Green Initiatves
	1	<abbr title="irregular programs and events throughout the year.">Irregular</abbr>
	2	<abbr title="Eco-events once per year, monthly educational programming.">Occasionally</abbr>
	3	<abbr title="Eco-events once per season, weekly educational programming.">Often</abbr>
a2_x4	Yearly fee
	1	€12
	2	€30
	3	€60
	4	€120
	5	€240
	6	€360
a3_x1	Green Facades
	1	None
a3_x2	Street Greening
	1	Few trees and planters
a3_x3	Green Initiatves
	1	Irregular
a3_x4	Yearly fee
	1	no additional costs
